# Supplementary material for: Daily Caffeine Consumption May Increase the Risk of Acute Kidney Injury Related to Platinum-Salt Chemotherapy in Thoracic Cancer Patients: A Translational Study
Source: Nutrients. 2024 Mar 19;16(6):889. doi: 10.3390/nu16060889 (PMC10975520; doi:10.3390/nu16060889)
Supplement: Supplementary file 1 [file nutrients-16-00889-s001.zip]

Archive with 1 entries (1 files):
- nutrients-2916395-supplementary.pdf
